# Supplementary material for: Stability of volcanic ash aggregates and break-up processes
Source: Sci Rep. 2017 Aug 7;7:7440. doi: 10.1038/s41598-017-07927-w (PMC5547106; doi:10.1038/s41598-017-07927-w)
Supplement: Supplementary file 1 — Supplementary Dataset 1 [file 41598_2017_7927_MOESM1_ESM.xlsx]

## Sheet: PSD LS ash & GB materials
Particle Diameter	LS RAW <90µm	LS RAW <90µm	LS RAW <90µm	LS RAW <90µm	LS RAW <90µm	LS RAW <90µm	LS RAW <40µm	LS RAW <40µm	LS RAW <40µm	LS RAW <40µm	LS RAW <40µm	LS RAW <40µm	LS RAW 40-90µm	LS RAW 40-90µm	LS RAW 40-90µm	LS RAW 40-90µm	LS RAW 40-90µm	LS RAW 40-90µm		GB RAW <50µm	GB RAW <50µm	GB RAW <50µm	GB RAW 40-70µm	GB RAW 40-70µm	GB RAW <70µm	GB RAW <70µm
	diff.	cum.	diff.	cum.	diff.	cum.	diff.	cum.	diff.	cum.	diff.	cum.	diff.	cum.	diff.	cum.	diff.	cum.		diff.	diff.	diff.	diff.	diff.	diff.	diff.
0.375	0.041	0	0.043	0	0.044	0	0.06	0	0.063	0	0.063	0	0.0067	0	0.0074	0	0.0079	0		0.055	0.057	0.056	0	0	0.018	0.019
0.412	0.074	0.041	0.076	0.043	0.078	0.044	0.11	0.06	0.11	0.063	0.11	0.063	0.013	0.0067	0.015	0.0074	0.016	0.0079		0.11	0.11	0.11	0	0	0.034	0.037
0.452	0.11	0.12	0.11	0.12	0.12	0.12	0.16	0.17	0.16	0.17	0.17	0.18	0.023	0.02	0.026	0.022	0.027	0.024		0.17	0.17	0.17	0	0	0.054	0.059
0.496	0.16	0.22	0.16	0.23	0.17	0.24	0.23	0.32	0.24	0.34	0.24	0.34	0.033	0.044	0.036	0.048	0.038	0.051		0.21	0.22	0.22	0	0	0.068	0.074
0.545	0.2	0.38	0.2	0.39	0.21	0.4	0.29	0.55	0.3	0.57	0.3	0.58	0.043	0.077	0.046	0.084	0.048	0.088		0.23	0.24	0.23	0	0	0.075	0.081
0.598	0.23	0.58	0.24	0.59	0.25	0.61	0.34	0.84	0.36	0.87	0.36	0.88	0.053	0.12	0.056	0.13	0.058	0.14		0.22	0.23	0.23	0	0	0.074	0.08
0.656	0.27	0.81	0.28	0.84	0.29	0.86	0.4	1.18	0.41	1.23	0.42	1.24	0.064	0.17	0.066	0.19	0.068	0.19		0.2	0.2	0.2	0	0	0.066	0.071
0.721	0.31	1.08	0.32	1.11	0.32	1.14	0.46	1.58	0.47	1.65	0.48	1.66	0.075	0.24	0.077	0.25	0.078	0.26		0.15	0.16	0.16	0	0	0.053	0.057
0.791	0.34	1.39	0.35	1.43	0.36	1.47	0.51	2.04	0.53	2.12	0.53	2.14	0.087	0.31	0.088	0.33	0.089	0.34		0.1	0.11	0.11	0	0	0.038	0.04
0.868	0.37	1.73	0.38	1.78	0.39	1.83	0.56	2.55	0.58	2.65	0.59	2.67	0.099	0.4	0.099	0.42	0.1	0.43		0.058	0.06	0.062	0	0	0.023	0.024
0.953	0.4	2.11	0.41	2.17	0.42	2.22	0.61	3.11	0.63	3.23	0.64	3.26	0.11	0.5	0.11	0.52	0.11	0.53		0.028	0.029	0.031	0	0	0.013	0.013
1.047	0.43	2.51	0.44	2.58	0.45	2.64	0.66	3.72	0.69	3.87	0.69	3.9	0.13	0.61	0.12	0.63	0.13	0.64		0.019	0.021	0.023	0	0	0.01	0.0095
1.149	0.46	2.94	0.47	3.02	0.48	3.1	0.72	4.39	0.74	4.55	0.74	4.59	0.14	0.73	0.14	0.75	0.14	0.77		0.032	0.034	0.036	0	0	0.014	0.014
1.261	0.48	3.4	0.5	3.49	0.51	3.58	0.77	5.1	0.79	5.29	0.8	5.33	0.15	0.87	0.15	0.89	0.15	0.9		0.069	0.072	0.074	0	0	0.026	0.027
1.384	0.51	3.88	0.53	3.99	0.54	4.09	0.82	5.87	0.84	6.08	0.85	6.12	0.16	1.02	0.16	1.04	0.16	1.06		0.12	0.13	0.13	0	0	0.043	0.046
1.52	0.54	4.39	0.55	4.52	0.57	4.63	0.87	6.69	0.9	6.93	0.9	6.97	0.16	1.18	0.17	1.2	0.17	1.22		0.18	0.18	0.18	0	0	0.062	0.067
1.668	0.56	4.93	0.58	5.07	0.6	5.2	0.92	7.56	0.95	7.82	0.96	7.87	0.16	1.34	0.17	1.37	0.17	1.39		0.22	0.23	0.23	0	0	0.077	0.084
1.832	0.59	5.49	0.61	5.65	0.63	5.8	0.98	8.48	1.01	8.77	1.01	8.83	0.15	1.5	0.16	1.54	0.17	1.56		0.23	0.24	0.24	0	0	0.084	0.092
2.011	0.62	6.08	0.64	6.27	0.66	6.42	1.04	9.46	1.07	9.78	1.07	9.84	0.14	1.66	0.15	1.7	0.16	1.73		0.21	0.22	0.21	0	0	0.079	0.086
2.207	0.65	6.7	0.67	6.91	0.69	7.08	1.1	10.5	1.13	10.8	1.13	10.9	0.12	1.8	0.13	1.85	0.14	1.89		0.16	0.16	0.16	0	0	0.063	0.069
2.423	0.68	7.35	0.71	7.58	0.72	7.77	1.16	11.6	1.19	12	1.2	12	0.099	1.92	0.11	1.98	0.11	2.02		0.089	0.091	0.09	0	0	0.04	0.044
2.66	0.72	8.04	0.74	8.29	0.76	8.5	1.22	12.8	1.26	13.2	1.26	13.2	0.078	2.02	0.083	2.09	0.086	2.13		0.027	0.028	0.027	0	0	0.018	0.02
2.92	0.75	8.75	0.78	9.03	0.8	9.26	1.29	14	1.33	14.4	1.33	14.5	0.062	2.1	0.065	2.17	0.067	2.22		0	0	0	0	0	0.0043	0.0045
3.205	0.79	9.51	0.82	9.8	0.84	10.1	1.37	15.3	1.4	15.8	1.41	15.8	0.058	2.16	0.059	2.24	0.06	2.29		0	0	0	0	0	0	0
3.519	0.84	10.3	0.86	10.6	0.88	10.9	1.45	16.6	1.48	17.2	1.49	17.2	0.068	2.22	0.068	2.3	0.068	2.35		0	0	0	0	0	0	0
3.863	0.89	11.1	0.91	11.5	0.93	11.8	1.53	18.1	1.57	18.6	1.58	18.7	0.09	2.29	0.092	2.36	0.093	2.42		0.027	0.03	0.028	0	0	0.036	0.035
4.24	0.94	12	0.96	12.4	0.98	12.7	1.63	19.6	1.66	20.2	1.67	20.3	0.12	2.38	0.12	2.46	0.13	2.51		0.1	0.11	0.1	0	0	0.11	0.11
4.655	0.99	13	1.01	13.4	1.04	13.7	1.73	21.3	1.76	21.9	1.77	22	0.14	2.49	0.15	2.58	0.15	2.63		0.18	0.19	0.18	0	0	0.18	0.18
5.11	1.05	14	1.07	14.4	1.09	14.7	1.83	23	1.87	23.6	1.88	23.8	0.14	2.63	0.15	2.73	0.16	2.79		0.22	0.22	0.21	0	0	0.19	0.2
5.61	1.12	15	1.13	15.4	1.15	15.8	1.94	24.8	1.98	25.5	1.99	25.6	0.12	2.78	0.13	2.88	0.14	2.95		0.18	0.18	0.18	0	0	0.14	0.15
6.158	1.18	16.1	1.19	16.6	1.22	17	2.06	26.8	2.1	27.5	2.11	27.6	0.09	2.9	0.096	3.01	0.099	3.08		0.11	0.098	0.1	0	0	0.069	0.069
6.76	1.25	17.3	1.26	17.8	1.28	18.2	2.19	28.8	2.22	29.6	2.23	29.7	0.067	2.99	0.07	3.11	0.071	3.18		0.059	0.049	0.053	0	0	0.03	0.027
7.421	1.33	18.6	1.33	19	1.35	19.5	2.32	31	2.35	31.8	2.36	32	0.066	3.05	0.067	3.18	0.068	3.25		0.066	0.059	0.062	0	0	0.041	0.039
8.147	1.4	19.9	1.41	20.4	1.42	20.8	2.45	33.3	2.49	34.2	2.49	34.3	0.083	3.12	0.086	3.24	0.089	3.32		0.13	0.13	0.13	0	0	0.1	0.1
8.943	1.49	21.3	1.48	21.8	1.5	22.3	2.59	35.8	2.62	36.7	2.62	36.8	0.1	3.2	0.11	3.33	0.12	3.41		0.23	0.24	0.23	0	0	0.18	0.19
9.818	1.57	22.8	1.57	23.2	1.58	23.8	2.73	38.4	2.76	39.3	2.76	39.4	0.12	3.31	0.12	3.44	0.13	3.53		0.31	0.32	0.32	0	0	0.23	0.24
10.78	1.65	24.3	1.65	24.8	1.66	25.3	2.87	41.1	2.9	42	2.9	42.2	0.12	3.42	0.12	3.56	0.13	3.66		0.39	0.4	0.39	0	0	0.27	0.28
11.83	1.74	26	1.74	26.5	1.74	27	3.01	44	3.03	44.9	3.03	45.1	0.12	3.54	0.12	3.69	0.12	3.78		0.5	0.51	0.5	0	0	0.31	0.32
12.99	1.82	27.7	1.82	28.2	1.82	28.7	3.13	47	3.15	48	3.14	48.1	0.14	3.66	0.14	3.81	0.13	3.9		0.71	0.72	0.72	0	0	0.39	0.41
14.26	1.9	29.6	1.89	30	1.89	30.5	3.24	50.1	3.25	51.1	3.24	51.3	0.17	3.8	0.18	3.95	0.18	4.03		1.09	1.1	1.11	0	0	0.54	0.57
15.65	1.97	31.5	1.96	31.9	1.95	32.4	3.33	53.3	3.33	54.4	3.32	54.5	0.21	3.98	0.23	4.13	0.25	4.21		1.62	1.64	1.65	0	0	0.79	0.83
17.18	2.04	33.4	2.03	33.9	2.01	34.4	3.4	56.7	3.39	57.7	3.38	57.8	0.22	4.19	0.24	4.37	0.25	4.46		2.17	2.21	2.2	0	0	1.08	1.12
18.86	2.11	35.5	2.09	35.9	2.07	36.4	3.46	60.1	3.43	61.1	3.42	61.2	0.21	4.41	0.2	4.6	0.2	4.71		2.63	2.71	2.68	0	0	1.31	1.34
20.71	2.19	37.6	2.13	38	2.13	38.5	3.5	63.5	3.46	64.5	3.45	64.6	0.22	4.62	0.2	4.8	0.19	4.92		3.13	3.24	3.2	0	0	1.55	1.56
22.73	2.26	39.8	2.17	40.1	2.18	40.6	3.51	67	3.47	68	3.46	68.1	0.31	4.84	0.3	5	0.3	5.11		3.88	3.96	3.94	0.16	0.12	1.93	1.95
24.95	2.32	42	2.19	42.3	2.21	42.8	3.48	70.6	3.43	71.4	3.42	71.5	0.51	5.15	0.52	5.31	0.53	5.41		4.94	4.95	4.94	0.43	0.39	2.52	2.58
27.39	2.37	44.4	2.21	44.5	2.23	45	3.39	74	3.34	74.9	3.32	74.9	0.78	5.66	0.79	5.83	0.8	5.94		6.14	6.11	6.09	0.6	0.61	3.25	3.3
30.07	2.42	46.7	2.25	46.7	2.26	47.2	3.24	77.4	3.18	78.2	3.17	78.3	1.06	6.43	1.06	6.62	1.05	6.75		7.2	7.17	7.14	0.7	0.73	3.88	3.85
33.01	2.46	49.1	2.34	48.9	2.31	49.5	3.03	80.7	2.96	81.4	2.96	81.4	1.37	7.49	1.37	7.67	1.33	7.79		7.94	7.93	7.88	0.79	0.8	4.25	4.14
36.24	2.53	51.6	2.47	51.3	2.42	51.8	2.77	83.7	2.7	84.3	2.7	84.4	1.82	8.86	1.81	9.04	1.77	9.12		8.45	8.44	8.42	0.97	1	4.49	4.41
39.78	2.64	54.1	2.64	53.7	2.57	54.2	2.49	86.5	2.42	87	2.41	87.1	2.5	10.7	2.48	10.9	2.45	10.9		8.95	8.93	8.95	1.62	1.66	5.02	4.97
43.67	2.85	56.8	2.86	56.4	2.79	56.8	2.19	89	2.12	89.5	2.11	89.5	3.42	13.2	3.39	13.3	3.38	13.3		9.27	9.23	9.19	3.65	3.59	6.3	6.26
47.94	3.19	59.6	3.13	59.2	3.07	59.6	1.89	91.2	1.82	91.6	1.8	91.6	4.52	16.6	4.5	16.7	4.48	16.7		8.53	8.42	8.3	8.4	8.28	8.42	8.42
52.62	3.69	62.8	3.47	62.4	3.44	62.7	1.6	93	1.54	93.4	1.51	93.4	5.72	21.1	5.7	21.2	5.68	21.2		6.4	6.22	6.22	15.4	15.4	10.8	10.8
57.77	4.33	66.5	3.9	65.8	3.88	66.1	1.34	94.7	1.28	95	1.24	94.9	7.03	26.8	6.94	26.9	6.9	26.9		4.3	4.2	4.41	20.3	20.4	567	12.1
63.41	5.01	70.8	4.4	69.7	4.39	70	1.1	96	1.04	96.2	1.02	96.2	8.37	33.9	8.21	33.9	8.12	33.8		3.23	3.26	3.39	18.7	18.9	11.1	11.1
69.61	5.54	75.8	4.91	74.1	4.88	74.4	0.9	97.1	0.85	97.3	0.83	97.2	9.42	42.2	9.28	42.1	9.25	41.9		2.2	2.26	2.09	11.9	12.1	7.73	7.86
76.42	5.67	81.4	5.23	79	5.18	79.2	0.72	98	0.68	98.1	0.68	98	9.87	51.7	9.76	51.3	9.88	51.2		0.82	0.86	0.91	6.29	6.32	4.27	4.31
83.89	5.21	87.1	5.15	84.3	5.09	84.4	0.56	98.7	0.52	98.8	0.55	98.7	9.69	61.5	9.56	61.1	9.67	61		0.45	0.46	0.66	4.13	4.16	2.34	2.23
92.09	4.1	92.3	4.51	89.4	4.46	89.5	0.4	99.3	0.37	99.3	0.41	99.2	8.89	71.2	8.79	70.7	8.83	70.7		0.52	0.49	0.45	3	3.03	1.8	1.72
101.1	2.44	96.4	3.35	93.9	3.31	94	0.23	99.7	0.21	99.7	0.24	99.6	7.44	80.1	7.41	79.5	7.46	79.5					1.71	1.67	1.05	1.08
111	0.98	98.8	1.88	97.3	1.86	97.3	0.09	99.9	0.083	99.9	0.097	99.9	5.83	87.6	5.6	86.9	5.53	87					0.93	0.71
121.8	0.19	99.8	0.7	99.2	0.7	99.2	0.018	99.98	0.016	99.98	0.02	99.98	4.51	93.4	4.2	92.5	3.96	92.5					0.34	0.14
133.7	0.015	99.98	0.13	99.9	0.13	99.9	0.0014	99.999	0.0013	99.999	0.0016	99.998	2.1	97.9	2.62	96.7	2.64	96.5
146.8	0	100	0.0096	99.99	0.0096	99.99	0	100	0	100	0	100	0	100	0.71	99.3	0.87	99.1
161.2	0	100	0	100	0	100							0	100	0	100	0	100
176.9
194.2

## Sheet: LMU Munich Drop Exp.
GB / <50µm / 5 g.kg-1 NaCl				GB / <50µm / 15 g.kg-1 NaCl				GB / <70µm / 2 g.kg-1 NaCl				GB / <70µm / 5 g.kg-1 NaCl				GB / <70µm / 15 g.kg-1 NaCl				GB / 40-70µm / 2 g.kg-1 NaCl				GB / 40-70µm / 5 g.kg-1 NaCl				GB / 40-70µm / 15 g.kg-1 NaCl				LS / <40µm / 10 g.kg-1 NaCl				LS / <40µm / 5 g.kg-1 NaCl				LS / <40µm / 20 g.kg-1 NaCl				LS / <90µm / 10 g.kg-1 NaCl				LS / <90µm / 15 g.kg-1 NaCl
aggregate mass [mg]	drop height [m]	impact energy [J]	agg. mass after impact	aggregate mass [mg]	drop height [m]	impact energy [J]	agg. mass after impact	aggregate mass [mg]	drop height [m]	impact energy [J]	agg. mass after impact	aggregate mass [mg]	drop height [m]	impact energy [J]	agg. mass after impact	aggregate mass [mg]	drop height [m]	impact energy [J]	agg. mass after impact	aggregate mass [mg]	drop height [m]	impact energy [J]	agg. mass after impact	aggregate mass [mg]	drop height [m]	impact energy [J]	agg. mass after impact	aggregate mass [mg]	drop height [m]	impact energy [J]	agg. mass after impact	aggregate mass [mg]	drop height [m]	impact energy [J]	agg. mass after impact	aggregate mass [mg]	drop height [m]	impact energy [J]	agg. mass after impact	aggregate mass [mg]	drop height [m]	impact energy [J]	agg. mass after impact	aggregate mass [mg]	drop height [m]	impact energy [J]	agg. mass after impact	aggregate mass [mg]	drop height [m]
0.59	0.3	1.56273e-06	0.59322	0.9	0.8	6.35688e-06	0.666667	0.39	1	3.44331e-06	0.25641	0.81	0.5	3.57575e-06	0.222222	1.2	1	1.05948e-05	0.666667	3.1	0.2	5.47398e-06	0.709677	2.9	0.5	1.28021e-05	0.862069	1.5	0.5	6.62175e-06	1	0.23	0.2	4.06134e-07	0.695652	1.3	0.1	1.14777e-06	0.769231	3.1	0.5	1.3685e-05	0.193548	1.7	0.5	7.50465e-06	0.0588235	4.4	0.1
0.96	0.2	1.69517e-06	0.8125	0.9	0.5	3.97305e-06	0.777778	0.29	0.5	1.2802e-06	0.344828	0.62	0.5	2.73699e-06	0.935484	1.4	1.6	1.9777e-05	0	3.8	0.25	7.91078e-06	0.59375	4.4	1.2	4.66171e-05	0.5	1.3	1	1.14777e-05	0.615385	0.4	0.2	7.0632e-07	0.85	1.3	0.15	1.72166e-06	1	1.4	0.6	7.41636e-06	0	1.4	0.4	4.94424e-06	0	1.9	0.2
0.29	0.5	1.2802e-06	1	1.4	0.6	7.41636e-06	0	0.47	0.2	8.29926e-07	0.914894	0.44	0.8	3.10781e-06	0.659091	1.5	0.5	6.62175e-06	0.733333	3.2	0.28	9.64127e-06	0.641026	3.6	1.2	3.81413e-05	0.722222	1.4	1.6	1.9777e-05	0.642857	1.21	0.2	2.13662e-06	0.661157	2	0.15	2.6487e-06	0.95	2.6	0.4	9.18216e-06	1	3.1	0.2	5.47398e-06	0.0322581	1.5	0.3
0.42	0.5	1.85409e-06	0.97619	1	0.5	4.4145e-06	0.8	0.64	0.3	1.69517e-06	0.828125	0.82	0.4	2.89591e-06	0.5	1.6	0.3	4.23792e-06	0.875	3.9	0.28	2.8447e-05	0.944134	2.5	1.6	3.5316e-05	0.72	3.3	1.2	3.49628e-05	0.787879	0.26	0.5	1.14777e-06	0.269231	0.9	0.3	2.38383e-06	0.555556	2.6	0.6	1.37732e-05	1	1.2	0.15	1.58922e-06	0	3.2	0.3
0.72	0.5	3.17844e-06	1	0.8	1	7.0632e-06	0.875	0.63	0.5	2.78114e-06	0.428571	0.78	0.3	2.06599e-06	0.948718	1.4	0.8	9.88848e-06	0.928571	17.9	0.18	3.73025e-05	0.668639	4	0.8	2.82528e-05	0.775	3.1	1.6	4.37918e-05	0.548387	0.25	0.3	6.62175e-07	0.44	1.6	0.2	2.82528e-06	1	0.9	1	7.9461e-06	0	1.9	0.1	1.67751e-06	0.631579	3.7	0.4
0.67	0.8	4.73234e-06	0.537313	0.7	1.4	8.65242e-06	0.857143	0.66	0.4	2.33086e-06	0.893939	0.79	0.35	2.44122e-06	0.658228	1.6	1	1.41264e-05	0.6875	16.9	0.25	9.18216e-06	0.807692	2.4	0.3	6.35688e-06	0.458333	1.5	0.8	1.05948e-05	0.733333	0.66	0.5	2.91357e-06	0.136364	1.6	0.4	5.65056e-06	0.875	1	0.8	7.0632e-06	0	0.7	0.15	9.27045e-07	0	1.6	0.4
0.36	1	3.17844e-06	0.333333	0.8	1.6	1.13011e-05	0	0.63	1	5.56227e-06	0.634921	0.8	0.32	2.26022e-06	0.9375	1.6	1.2	1.69517e-05	0.625	2.6	0.4	4.76766e-06	0.722222	2	0.3	5.2974e-06	0.8	1.8	0.5	7.9461e-06	0.611111	0.6	0.3	1.58922e-06	0.8	1.3	0.5	5.73885e-06	0.538462	1.4	0.4	4.94424e-06	1	1.5	0.13	1.72166e-06	0	2.2	0.4
0.33	0.79	2.30172e-06	0.939394	0.6	1	5.2974e-06	0.333333	0.9	0.8	6.35688e-06	0.844444	0.74	0.8	5.22677e-06	0.337838	1.5	1.6	2.11896e-05	0.933333	1.8	0.3	5.56227e-06	0.714286	3.8	1.6	5.36803e-05	0.526316	2.7	0.3	7.15149e-06	0.814815	1.15	0.29	2.94447e-06	0.286957	1.2	0.5	5.2974e-06	0	0.9	0.6	4.76766e-06	0	1.7	0.1	1.50093e-06	0	2.3	0.6
0.35	0.9	2.78114e-06	1	0.37	1	3.26673e-06	0.945946	1.03	0.8	7.2751e-06	0.582524	1.17	0.28	2.89238e-06	0.846154	2.6	0.8	1.83643e-05	0.576923	2.1	0.3	3.70818e-06	0.857143	3.1	1	2.73699e-05	0.870968	2.9	0.5	1.28021e-05	0.931034	0.26	0.25	5.73885e-07	0.653846	1.2	0.4	4.23792e-06	0.75	0.6	0.5	2.6487e-06	0	0.8	0.12	8.47584e-07	0	4.6	0.6
0.26	1	2.29554e-06	0.807692	0.36	1.6	5.0855e-06	0.527778	1.2	0.6	6.35688e-06	0.825	0.71	0.45	2.82087e-06	0.957746	0.9	1.8	1.4303e-05	0.666667	1.4	0.3	5.2974e-06	0.833333	2.5	0.2	4.4145e-06	0.6	2.4	1.6	3.39034e-05	0.5	0.2	0.4	7.0632e-07	0.7	1.4	0.45	5.56227e-06	0.642857	0.7	0.3	1.85409e-06	0	0.7	0.11	6.79833e-07	0	4.9	0.8
0.25	1.2	2.6487e-06	1	0.5	1.2	5.2974e-06	0.54	0.84	0.99	7.3422e-06	0.392857	0.76	0.5	3.35502e-06	0.986842	1.1	2	1.94238e-05	0.454545	1.2	0.5	9.00558e-06	0.882353	1.2	0.2	2.11896e-06	0.5	2.1	0.6	1.11245e-05	0.809524	0.19	0.5	8.38755e-07	0.684211	0.8	0.2	1.41264e-06	0.875	0.5	0.3	1.32435e-06	0	1.7	0.07	1.05065e-06	0.705882	8.3	1
0.43	1.2	4.55576e-06	0.511628	0.5	0.9	3.97305e-06	0.48	0.63	0.4	2.22491e-06	0.587302	0.5	0.3	1.32435e-06	0.98	1.1	1	9.7119e-06	0.909091	3.4	0.3	1.32435e-05	0.766667	1.4	0.1	1.23606e-06	0.928571	2.5	1	2.20725e-05	0.84	0.33	0.15	4.37035e-07	0.393939	0.9	0.3	2.38383e-06	0.777778	0.9	0.15	1.19191e-06	0	1.6	0.09	1.27138e-06	0.5	2.8	1
0.41	1	3.61989e-06	0.97561	0.69	0.5	3.04601e-06	0.536232	0.38	0.25	8.38755e-07	1	0.56	0.5	2.47212e-06	0.946429	1.3	1.4	1.60688e-05	0.846154	3	0.5	1.11245e-05	0.944444	6.5	0.1	5.73885e-06	0.953846	1.9	0.2	3.35502e-06	0.894737	0.23	0.15	3.04601e-07	0.521739	0.8	0.7	4.94424e-06	0	0.8	0.1	7.0632e-07	0	0.9	0.1	7.9461e-07	0	0.9	0.6
0.39	1.1	3.78764e-06	0.923077	0.67	0.28	1.65632e-06	0.985075	1.08	1	9.53532e-06	0.833333	0.66	0.8	4.66171e-06	0.954545	4	0.3	1.05948e-05	1	1.8	0.7	4.3527e-05	0.558824	6.2	0.5	2.73699e-05	0.919355	1.7	0.15	2.2514e-06	0.941176	0.23	0.1	2.03067e-07	0.913043	1.5	0.7	9.27045e-06	0.466667	3.2	0.05	1.41264e-06	0.875	4.6	0.045	1.8276e-06	0.369565	1.3	0.4
0.28	1.4	3.46097e-06	1	0.47	0.5	2.07481e-06	1	0.39	0.6	2.06599e-06	0.923077	0.48	1.2	5.0855e-06	0.458333	4	0.6	2.11896e-05	0.75	3.4	1.45	2.61338e-05	0.864865	1.6	0.5	7.0632e-06	0.875	1.6	1.6	2.26022e-05	0.25	0.49	0.25	1.08155e-06	0.408163	1.8	0.3	4.76766e-06	0.777778	2.8	0.1	2.47212e-06	0.607143	1.7	0.05	7.50465e-07	0.529412	1.5	0.5
0.35	1.7	5.25325e-06	0.628571	0.66	0.6	3.49628e-06	0.909091	0.78	0.5	3.44331e-06	0.961538	0.52	1	4.59108e-06	0.826923	3	1.2	3.17844e-05	0.166667	3.7	0.8	2.82528e-05	0.46875	3.1	1	2.73699e-05	0.709677	4	1.2	4.23792e-05	0.75	1.26	0.5	5.56227e-06	0.103175	1	0.5	4.4145e-06	0.5	1	0.08	7.0632e-07	0.9	0.6	0.07	3.70818e-07	0	3.4	0.5
0.38	1.6	5.36803e-06	0.552632	0.6	0.8	4.23792e-06	0.516667	0.53	0.9	4.21143e-06	0.830189	0.66	1.4	8.158e-06	0.954545	3.7	0.7	2.28671e-05	0.243243	3.2	1	1.58922e-05	0.444444	6.1	1.6	8.6171e-05	0.442623	5.3	1.6	7.48699e-05	0.867925	0.3	0.4	1.05948e-06	0.433333	0.9	0.5	3.97305e-06	0.555556	2.3	0.08	1.62454e-06	0.782609	1.4	0.05	6.1803e-07	0.642857	1.8	0.8
0.33	1.5	4.37035e-06	0.636364	0.59	0.7	3.64638e-06	0.423729	0.55	1.4	6.79833e-06	0.527273	0.56	1.4	6.92194e-06	0.482143	1.3	1.6	1.83643e-05	0.461538	1.8	1	2.26022e-05	0.8125	1.1	1.6	1.5539e-05	0.909091	4	1.57	5.54461e-05	0.825	0.38	0.2	6.71004e-07	0.578947	0.7	0.195	1.20516e-06	0	1.8	0.15	2.38383e-06	0.722222	0.9	0.06	4.76766e-07	0.666667	2.3	0.6
0.29	1.6	4.09666e-06	0.62069	0.49	0.8	3.46097e-06	0.653061	0.5	1.2	5.2974e-06	0.34	0.45	1	3.97305e-06	0.511111	1.8	0.8	1.27138e-05	0.388889	3.2	0.8	1.85409e-05	0.619048	5.8	0.3	1.53625e-05	0.948276	1.6	0.1	1.41264e-06	0.9375	0.32	0.3	8.47584e-07	0.5	0.8	0.2	1.41264e-06	0.875	1.1	0.15	1.45679e-06	0.454545	0.8	0.05	3.5316e-07	0	1.9	0.8
0.28	1.5	3.70818e-06	1	0.56	0.3	1.48327e-06	0.928571	1.34	1.2	1.4197e-05	0.604478	0.58	0.6	3.07249e-06	0.637931	1.5	0.3	3.97305e-06	1	2.1	1	1.48327e-05	0.785714					0.8	0.1	7.0632e-07	1	0.19	0.1	1.67751e-07	1	0.9	0.3	2.38383e-06	1	1.6	0.1	1.41264e-06	0.5625	3.8	0.03	1.00651e-06	0.894737	1.3	0.8
				0.43	0.4	1.51859e-06	0.860465													1.4	1.2	2.54275e-05	0.875									0.4	0.6	2.11896e-06	0.55					0.32	0.15	4.23792e-07	0.96875	3.4	0.04	1.20074e-06	0.558824	2.5	0.7
																				2.4	1.2	4.4145e-06	1
[truncated: 10 more columns]
